# Supplementary material for: The Role of Clathrin in Post-Golgi Trafficking in Toxoplasma gondii
Source: PLoS One. 2013 Oct 11;8(10):e77620. doi: 10.1371/journal.pone.0077620 (PMC3795686; doi:10.1371/journal.pone.0077620)
Supplement: Table S1 — Summary of Interactome analysis. (XLSX) [file pone.0077620.s004.xlsx]

## Sheet: BIOGRID-GENE-33050-3.1.90.tab2
#BioGRID Interaction ID	Entrez Gene Interactor A	Entrez Gene Interactor B	BioGRID ID Interactor A	BioGRID ID Interactor B	Systematic Name Interactor A	Systematic Name Interactor B	Official Symbol Interactor A	Official Symbol Interactor B	T.gondii	p-value	OrthoMCL	Function
503788	853891	852666	34153	33050	YKR021W	YGL206C	ALY1	CHC1	0		OG5_135651	Protein proposed to regulate the endocytosis of plasma membrane proteins; interacts with the cyclin Pcl7p and ubiquitin ligase Rsp5p; phosphorylated by the cyclin-CDK complex, Pcl7p-Pho85p; mRNA is cell cycle regulated, peaking in M phase
503789	853361	852666	33672	33050	YJL084C	YGL206C	ALY2	CHC1	0		OG5_135651	Protein proposed to regulate the endocytosis of plasma membrane proteins; interacts with the cyclin Pcl7p and ubiquitin ligase Rsp5p; phosphorylated by the cyclin-CDK complex, Pcl7p-Pho85p; mRNA is cell cycle regulated, peaking in M phase
515167	856021	852666	36097	33050	YPL084W	YGL206C	VPS31	CHC1	0		OG5_131141	Cytoplasmic class E vacuolar protein sorting (VPS) factor that coordinates deubiquitination in the multivesicular body (MVB) pathway by recruiting Doa4p to endosomes
150256	852666	850450	33050	31060	YGL206C	YCR088W	CHC1	ABP1	0		OG5_129996	Actin-binding protein of the cortical actin cytoskeleton, important for activation of the Arp2/3 complex that plays a key role actin in cytoskeleton organization
273471	852666	851085	33050	31630	YGL206C	YLR370C	CHC1	ARC18	0		OG5_128778	Subunit of the ARP2/3 complex, which is required for the motility and integrity of cortical actin patches
97136	852666	853077	33050	33419	YGL206C	YGR167W	CHC1	CLC1	0		OG5_128916	Clathrin light chain, subunit of the major coat protein involved in intracellular protein transport and endocytosis; thought to regulate clathrin function; two Clathrin heavy chains (CHC1) form the clathrin triskelion structural component
161442	852666	855640	33050	35739	YGL206C	YNL084C	CHC1	END3	0		OG5_138589	EH domain-containing protein involved in endocytosis, actin cytoskeletal organization and cell wall morphogenesis; forms a complex with Sla1p and Pan1p
150257	852666	851392	33050	31902	YGL206C	YDL161W	CHC1	ENT1	0		OG5_128218	Epsin-like protein involved in endocytosis and actin patch assembly and functionally redundant with Ent2p; binds clathrin via a clathrin-binding domain motif at C-terminus
150258	852666	850903	33050	31474	YGL206C	YLR206W	CHC1	ENT2	0		OG5_128218	Epsin-like protein involved in endocytosis and actin patch assembly and functionally redundant with Ent2p; binds clathrin via a clathrin-binding domain motif at C-terminus
515438	852666	855242	33050	35380	YGL206C	YMR202W	CHC1	ERG2	0		OG5_131051	C-8 sterol isomerase, catalyzes the isomerization of the delta-8 double bond to the delta-7 position at an intermediate step in ergosterol biosynthesis
515189	852666	850574	33050	31172	YGL206C	YFR019W	CHC1	FAB1	0		OG5_128617	Description: 1-phosphatidylinositol-3-phosphate 5-kinase; vacuolar membrane kinase that generates phosphatidylinositol (3,5)P2, which is involved in vacuolar sorting and homeostasis
273464	852666	853288	33050	33607	YGL206C	YJL153C	CHC1	INO1	0		OG5_128316	Inositol 1-phosphate synthase, involved in synthesis of inositol phosphates and inositol-containing phospholipids; transcription is coregulated with other phospholipid biosynthetic genes by Ino2p and Ino4p, which bind the UASINO DNA element
426419	852666	853223	33050	33551	YGL206C	YJL207C	CHC1	LAA1	0		OG5_129393	P-1 accessory protein; colocalizes with clathrin to the late-Golgi apparatus; involved in TGN-endosome transport; physically interacts with AP-1; similar to the mammalian p200; may interact with ribosomes; YJL207C is a non-essential gene
97137	852666	854714	33050	34898	YGL206C	YIL094C	CHC1	LYS12	0		OG5_126870	Homo-isocitrate dehydrogenase, an NAD-linked mitochondrial enzyme required for the fourth step in the biosynthesis of lysine, in which homo-isocitrate is oxidatively decarboxylated to alpha-ketoadipate
160811	852666	851558	33050	32048	YGL206C	YDL006W	CHC1	PTC1	0		OG5_131591	Type 2C protein phosphatase (PP2C); inactivates the osmosensing MAPK cascade by dephosphorylating Hog1p; mutation delays mitochondrial inheritance; deletion reveals defects in precursor tRNA splicing, sporulation and cell separation
160805	852666	850728	33050	31315	YGL206C	YLR039C	CHC1	RIC1	0		OG5_180333	Protein involved in retrograde transport to the cis-Golgi network; forms heterodimer with Rgp1p that acts as a GTP exchange factor for Ypt6p; involved in transcription of rRNA and ribosomal protein genes
156151	852666	854507	33050	34714	YGL206C	YOR329C	CHC1	SCD5	0		OG5_153737	Protein required for normal actin organization and endocytosis; targeting subunit for protein phosphatase type 1; undergoes Crm1p-dependent nuclear-cytoplasmic shuttling; multicopy suppressor of clathrin deficiency
161441	852666	854742	33050	34924	YGL206C	YIL068C	CHC1	SEC6	0		OG5_129499	Essential 88kDa subunit of the exocyst complex, which mediates polarized targeting of secretory vesicles to active sites of exocytosis; dimeric form of Sec6p interacts with Sec9p in vitro and inhibits t-SNARE assembly
273467	852666	855478	33050	35596	YGL206C	YNL243W	CHC1	SLA2	0		OG5_129034	Transmembrane actin-binding protein involved in membrane cytoskeleton assembly and cell polarization; adaptor protein that links actin to clathrin and endocytosis; present in the actin cortical patch of the emerging bud tip; dimer in vivo
514571	852666	856144	33050	36210	YGL206C	YPR032W	CHC1	SRO7	0		OG5_135633	Effector of Rab GTPase Sec4p, forms a complex with Sec4p and t-SNARE Sec9p; involved in exocytosis and docking and fusion of post-Golgi vesicles with plasma membrane; homolog of Sro77p and Drosophila lgl tumor suppressor
150255	852666	850518	33050	31120	YGL206C	YFL026W	CHC1	STE2	0		OG5_138643	Receptor for alpha-factor pheromone; seven transmembrane-domain GPCR that interacts with both pheromone and a heterotrimeric G protein to initiate the signaling response that leads to mating between haploid a and alpha cells
160810	852666	854300	33050	34528	YGL206C	YOR132W	CHC1	VPS17	0		OG5_135782	Subunit of the membrane-associated retromer complex essential for endosome-to-Golgi retrograde protein transport; peripheral membrane protein that assembles onto the membrane with Vps5p to promote vesicle formation
160807	852666	854235	33050	34468	YGL206C	YOR069W	CHC1	VPS5	0		OG5_128168	Nexin-1 homolog required for localizing membrane proteins from a prevacuolar/late endosomal compartment back to the late Golgi apparatus; structural component of the retromer membrane coat complex; forms a retromer subcomplex with Vps17p
160806	852666	851591	33050	32077	YGL206C	YDR027C	CHC1	VPS54	0		OG5_129527	Component of the GARP (Golgi-associated retrograde protein) complex, Vps51p-Vps52p-Vps53p-Vps54p, which is required for the recycling of proteins from endosomes to the late Golgi; potentially phosphorylated by Cdc28p
150259	852666	856566	33050	36595	YGL206C	YHR161C	CHC1	YAP1801	0		OG5_127500	AP180
150260	852666	853157	33050	33493	YGL206C	YGR241C	CHC1	YAP1802	0		OG5_127500	AP180
273469	852666	853149	33050	33486	YGL206C	YGR234W	CHC1	YHB1	0		OG5_130710	Nitric oxide oxidoreductase, flavohemoglobin involved in nitric oxide detoxification; plays a role in the oxidative and nitrosative stress responses
205051	851041	852666	31594	33050	YLR330W	YGL206C	CHS5	CHC1	0		OG5_136159	Component of the exomer complex, which also contains Csh6p, Bch1p, Bch2p, and Bud7p and is involved in export of selected proteins, such as chitin synthase Chs3p, from the Golgi to the plasma membrane
353661	853346	852666	33658	33050	YJL099W	YGL206C	CHS6	CHC1	0		OG5_153779	Member of the ChAPs family of proteins (Chs5p-Arf1p-binding proteins: Bch1p, Bch2p, Bud7p, Chs6p), that forms the exomer complex with Chs5p to mediate export of specific cargo proteins, including Chs3p, from the Golgi to the plasma membrane
544844	856355	852666	36392	33050	YHL030W	YGL206C	ECM29	CHC1	0		OG5_130056	Major component of the proteasome; tethers the proteasome core particle to the regulatory particle, and enhances the stability of the proteasome
238924	851731	852666	32206	33050	YDR153C	YGL206C	ENT5	CHC1	0		OG5_180374	Protein containing an N-terminal epsin-like domain involved in clathrin recruitment and traffic between the Golgi and endosomes; associates with the clathrin adaptor Gga2p, clathrin adaptor complex AP-1, and clathrin
157157	851960	852666	32414	33050	YDR358W	YGL206C	GGA1	CHC1	0		OG5_129012	Golgi-localized protein with homology to gamma-adaptin, interacts with and regulates Arf1p and Arf2p in a GTP-dependent manner in order to facilitate traffic through the late Golgi
140238	856508	852666	36541	33050	YHR108W	YGL206C	GGA2	CHC1	0		OG5_129012	olgi-localized protein with homology to gamma-adaptin, interacts with and regulates Arf1p and Arf2p in a GTP-dependent manner in order to facilitate traffic through the late Golgi
633772	855701	852666	35797	33050	YNL030W	YGL206C	HHF2	CHC1	0		OG5_126573	Histone H4, core histone protein required for chromatin assembly and chromosome function; one of two identical histone proteins (see also HHF1); contributes to telomeric silencing; N-terminal domain involved in maintaining genomic integrity
195221	855618	852666	35718	33050	YNL106C	YGL206C	INP52	CHC1	0		OG5_128608	Polyphosphatidylinositol phosphatase, dephosphorylates a number of phosphatidylinositols (PIs) to PI; involved in endocytosis; hyperosmotic stress causes translocation to actin patches; synaptojanin-like protein with a Sac1 domain
193232	854353	852666	34576	33050	YOR181W	YGL206C	LAS17	CHC1	0		OG5_128991	Actin assembly factor, activates the Arp2/3 protein complex that nucleates branched actin filaments; localizes with the Arp2/3 complex to actin patches; homolog of the human Wiskott-Aldrich syndrome protein (WASP)
440132	851838	852666	32301	33050	YDR251W	YGL206C	PAM1	CHC1	0		no group
440291	852422	852666	32826	33050	YBR125C	YGL206C	PTC4	CHC1	0		OG5_142882	Cytoplasmic type 2C protein phosphatase; identified as a high-copy number suppressor of the synthetic lethality of a cnb1 mpk1 double deletion; overexpression decreases high-osmolarity induced Hog1p phosphorylation and kinase activity
150171	856862	852666	36869	33050	YER125W	YGL206C	RSP5	CHC1	0		OG5_127296	Ubiquitin-protein ligase involved in ubiquitin-mediated protein degradation; functions in multivesicular body sorting, heat shock response and ubiquitylation of arrested RNAPII; contains a hect (homologous to E6-AP carboxyl terminus) domain
161532	854200	852666	34437	33050	YOR035C	YGL206C	SHE4	CHC1	0		OG5_129335	Protein containing a UCS (UNC-45/CRO1/SHE4) domain, binds to myosin motor domains to regulate myosin function; involved in endocytosis, polarization of the actin cytoskeleton, and asymmetric mRNA localization
272045	852276	852666	32692	33050	YBL007C	YGL206C	SLA1	CHC1	0		OG5_136171	Cytoskeletal protein binding protein required for assembly of the cortical actin cytoskeleton; interacts with proteins regulating actin dynamics and proteins required for endocytosis; found in the nucleus and cell cortex; has 3 SH3 domains
546240	1466445	852666	36987	33050	YBR111W-A	YGL206C	SUS1	CHC1	0		OG5_130307	Protein involved in mRNA export coupled transcription activation and elongation; component of both the SAGA histone acetylase complex and TREX-2, and interacts with RNAPII
146156	851918	852666	32376	33050	YDR320C	YGL206C	SWA2	CHC1	0		OG5_137005	Auxilin-like protein involved in vesicular transport; clathrin-binding protein required for uncoating of clathrin-coated vesicles
546525	852497	852666	32895	33050	YBR198C	YGL206C	TAF5	CHC1	0		OG5_128980	Subunit (90 kDa) of TFIID and SAGA complexes, involved in RNA polymerase II transcription initiation and in chromatin modification
546730	855276	852666	35414	33050	YMR236W	YGL206C	TAF9	CHC1	0		OG5_128485	Subunit (17 kDa) of TFIID and SAGA complexes, involved in RNA polymerase II transcription initiation and in chromatin modification, similar to histone H3
447047	856895	852666	36901	33050	YER151C	YGL206C	UBP3	CHC1	0		OG5_129274	Ubiquitin-specific protease that interacts with Bre5p to co-regulate anterograde and retrograde transport between endoplasmic reticulum and Golgi compartments; inhibitor of gene silencing; cleaves ubiquitin fusions but not polyubiquitin
138680	855739	852666	35831	33050	YNR006W	YGL206C	VPS27	CHC1	0		OG5_130171	Endosomal protein that forms a complex with Hse1p; required for recycling Golgi proteins, forming lumenal membranes and sorting ubiquitinated proteins destined for degradation; has Ubiquitin Interaction Motifs which bind ubiquitin (Ubi4p)
261704	856537	852666	36568	33050	YHR135C	YGL206C	YCK1	CHC1	0		OG5_128520	Palmitoylated plasma membrane-bound casein kinase I isoform; shares redundant functions with Yck2p in morphogenesis, proper septin assembly, endocytic trafficking; provides an essential function overlapping with that of Yck2p
261705	855568	852666	35675	33050	YNL154C	YGL206C	YCK2	CHC1	0		OG5_128520	Palmitoylated plasma membrane-bound casein kinase I isoform; shares redundant functions with Yck1p in morphogenesis, proper septin assembly, endocytic trafficking; provides an essential function overlapping with that of Yck1p
634896	852284	852666	32700	33050	YBL002W	YGL206C	HTB2	CHC1	TGME49_009910	1.4e-34	OG5_126572	Histone H2B, core histone protein required for chromatin assembly and chromosome function; nearly identical to HTB1; Rad6p-Bre1p-Lge1p mediated ubiquitination regulates transcriptional activation, meiotic DSB formation and H3 methylation
97460	853896	852666	34158	33050	YKR026C	YGL206C	GCN3	CHC1	TGME49_011230	1.5e-33	OG5_127805	Alpha subunit of the translation initiation factor eIF2B, the guanine-nucleotide exchange factor for eIF2; activity subsequently regulated by phosphorylated eIF2; first identified as a positive regulator of GCN4 expression
238931	853589	852666	33881	33050	YJR125C	YGL206C	ENT3	CHC1	TGME49_014180	2.6e-17	OG5_128219	Protein containing an N-terminal epsin-like domain involved in clathrin recruitment and traffic between the Golgi and endosomes; associates with the clathrin adaptor Gga2p
634515	855700	852666	35796	33050	YNL031C	YGL206C	HHT2	CHC1	TGME49_018260	2.3e-45	OG5_126569	Histone H3, core histone protein required for chromatin assembly, part of heterochromatin-mediated telomeric and HM silencing; one of two identical histone H3 proteins (see HHT1); regulated by acetylation, methylation, and phosphorylation
502581	853817	852666	34084	33050	YKL049C	YGL206C	CSE4	CHC1	TGME49_018260	9.5e-31	OG5_134825	Centromere protein that resembles histone H3, required for proper kinetochore function; homolog of human CENP-A
192825	852666	855998	33050	36075	YGL206C	YPL106C	CHC1	SSE1	TGME49_019310	7e-75	OG5_127167	ATPase that is a component of the heat shock protein Hsp90 chaperone complex; binds unfolded proteins; member of the heat shock protein 70 (HSP70) family; localized to the cytoplasm
161226	852666	850620	33050	31215	YGL206C	YLL039C	CHC1	UBI4	TGME49_019820	1.1e-73	OG5_126703	Ubiquitin, becomes conjugated to proteins, marking them for selective degradation via the ubiquitin-26S proteasome system; essential for the cellular stress response; encoded as a polyubiquitin precursor comprised of 5 head-to-tail repeats
340240	856607	852666	36634	33050	YHR200W	YGL206C	RPN10	CHC1	TGME49_023960	1.2e-37	OG5_127854	Non-ATPase base subunit of the 19S regulatory particle (RP) of the 26S proteasome; N-terminus plays a role in maintaining the structural integrity of the RP; binds selectively to polyubiquitin chains; homolog of the mammalian S5a protein
514946	852666	852233	33050	32650	YGL206C	YBL047C	CHC1	EDE1	TGME49_027800	8e-14	OG5_128866	Key endocytic protein involved in a network of interactions with other endocytic proteins, binds membranes in a ubiquitin-dependent manner, may also bind ubiquitinated membrane-associated proteins
160804	852666	854276	33050	34505	YGL206C	YOR109W	CHC1	INP53	TGME49_038400	3.8e-50	OG5_128608	Polyphosphatidylinositol phosphatase, dephosphorylates multiple phosphatidylinositols; involved in trans Golgi network-to-early endosome pathway; hyperosmotic stress causes translocation to actin patches; contains Sac1 and 5-ptase domains
633475	852294	852666	32710	33050	YBR009C	YGL206C	HHF1	CHC1	TGME49_039260	4.8e-36	OG5_126573	Histone H4, core histone protein required for chromatin assembly and chromosome function; one of two identical histone proteins (see also HHF2); contributes to telomeric silencing; N-terminal domain involved in maintaining genomic integrity
205267	850456	852666	31066	33050	YCR094W	YGL206C	CDC50	CHC1	TGME49_039540	1.4e-35	OG5_127172	Endosomal protein that interacts with phospholipid flippase Drs2p; interaction with Cdc50p is essential for Drs2p catalytic activity; mutations affect cell polarity and polarized growth; similar to Ynr048wp and Lem3p
157035	852666	853723	33050	34001	YGL206C	YKL135C	CHC1	APL2	TGME49_040870	3.4e-113	OG5_127081	Beta-adaptin, large subunit of the clathrin-associated protein (AP-1) complex; binds clathrin; involved in clathrin-dependent Golgi protein sorting
161440	852666	853287	33050	33606	YGL206C	YJL154C	CHC1	VPS35	TGME49_042660	8.3e-92	OG5_127886	Endosomal subunit of membrane-associated retromer complex required for retrograde transport; receptor that recognizes retrieval signals on cargo proteins, forms subcomplex with Vps26p and Vps29p that selects cargo proteins for retrieval
545881	853167	852666	33503	33050	YGR252W	YGL206C	GCN5	CHC1	TGME49_043440	6.7e-83	OG5_127781	Histone acetyltransferase, acetylates N-terminal lysines on histones H2B and H3; catalytic subunit of the ADA and SAGA histone acetyltransferase complexes; founding member of the Gcn5p-related N-acetyltransferase superfamily
157981	851207	852666	31740	33050	YAL026C	YGL206C	DRS2	CHC1	TGME49_047690	4.7e-147	OG5_126610	Aminophospholipid translocase (flippase) that maintains membrane lipid asymmetry in post-Golgi secretory vesicles; contributes to clathrin-coated vesicle formation and endocytosis; mutations in human homolog ATP8B1 result in liver disease
158866	851203	852666	31736	33050	YAL030W	YGL206C	SNC1	CHC1	TGME49_048100	2.4e-09	OG5_126859	Vesicle membrane receptor protein (v-SNARE) involved in the fusion between Golgi-derived secretory vesicles with the plasma membrane; proposed to be involved in endocytosis; member of the synaptobrevin/VAMP family of R-type v-SNARE proteins
634815	851810	852666	32276	33050	YDR224C	YGL206C	HTB1	CHC1	TGME49_051870	3.4e-35	OG5_126572	Histone H2B, core histone protein required for chromatin assembly and chromosome function; nearly identical to HTB2; Rad6p-Bre1p-Lge1p mediated ubiquitination regulates transcriptional activation, meiotic DSB formation and H3 methylation
273465	852666	854192	33050	34430	YGL206C	YOR027W	CHC1	STI1	TGME49_052220	3e-50	OG5_128289	Hsp90 cochaperone, interacts with the Ssa group of the cytosolic Hsp70 chaperones; activates the ATPase activity of Ssa1p; homolog of mammalian Hop protein
158872	854505	852666	34712	33050	YOR327C	YGL206C	SNC2	CHC1	TGME49_057520	3.7e-07	OG5_126859	Vesicle membrane receptor protein (v-SNARE) involved in the fusion between Golgi-derived secretory vesicles with the plasma membrane; proposed to be involved in endocytosis; member of the synaptobrevin/VAMP family of R-type v-SNARE proteins
634079	852295	852666	32711	33050	YBR010W	YGL206C	HHT1	CHC1	TGME49_061240	2e-60	OG5_126569	Histone H3, core histone protein required for chromatin assembly, part of heterochromatin-mediated telomeric and HM silencing; one of two identical histone H3 proteins (see HHT1); regulated by acetylation, methylation, and phosphorylation
639053	854776	852666	34955	33050	YIL035C	YGL206C	CKA1	CHC1	TGME49_063070	2.4e-99	OG5_126901	Alpha catalytic subunit of casein kinase 2, a Ser/Thr protein kinase with roles in cell growth and proliferation; the holoenzyme also contains CKA2, CKB1 and CKB2, the many substrates include transcription factors and all RNA polymerases
161985	852666	856924	33050	36930	YGL206C	YER177W	CHC1	BMH1	TGME49_063090	1.6e-69	OG5_126706	14-3-3 protein, major isoform; controls proteome at post-transcriptional level, binds proteins and DNA, involved in regulation of many processes including exocytosis, vesicle transport, Ras/MAPK signaling, and rapamycin-sensitive signaling
273470	852666	855725	33050	35818	YGL206C	YNL007C	CHC1	SIS1	TGME49_065310	1.9e-46	OG5_126773	Type II HSP40 co-chaperone that interacts with the HSP70 protein Ssa1p; not functionally redundant with Ydj1p due to due to substrate specificity; shares similarity with bacterial DnaJ proteins
449484	852122	852666	32561	33050	YDR510W	YGL206C	SMT3	CHC1	TGME49_066460	8.9e-19	OG5_127053	Ubiquitin-like protein of the SUMO family, conjugated to lysine residues of target proteins; regulates chromatid cohesion, chromosome segregation, APC-mediated proteolysis, DNA replication and septin ring dynamics; phosphorylated at Ser2
160808	852666	854256	33050	34487	YGL206C	YOR089C	CHC1	VPS21	TGME49_067810	6.6e-39	OG5_126724	GTPase required for transport during endocytosis and for correct sorting of vacuolar hydrolases; localized in endocytic intermediates; detected in mitochondria; geranylgeranylation required for membrane association; mammalian Rab5 homolog
161986	852666	851676	33050	32157	YGL206C	YDR099W	CHC1	BMH2	TGME49_069590	3.6e-54	OG5_126706	14-3-3 protein, major isoform; controls proteome at post-transcriptional level, binds proteins and DNA, involved in regulation of many processes including exocytosis, vesicle transport, Ras/MAPK signaling, and rapamycin-sensitive signaling
431188	850554	852666	31152	33050	YFR004W	YGL206C	RPN11	CHC1	TGME49_069840	2.2e-86	OG5_127757	Metalloprotease subunit of the 19S regulatory particle of the 26S proteasome lid; couples the deubiquitination and degradation of proteasome substrates; involved, independent of catalytic activity, in fission of mitochondria and peroxisomes
162315	852666	850868	33050	31442	YGL206C	YLR170C	CHC1	APS1	TGME49_070370	4e-35	OG5_127391	Small subunit of the clathrin-associated adaptor complex AP-1, which is involved in protein sorting at the trans-Golgi network; homolog of the sigma subunit of the mammalian clathrin AP-1 complex
160809	852666	854201	33050	34438	YGL206C	YOR036W	CHC1	VPS6	TGME49_071060	4.2e-70	OG5_127632	Protein of the Sec1p/Munc-18 family, essential for vacuolar protein sorting; required for the function of Pep12p and the early endosome/late Golgi SNARE Tlg2p; essential for fusion of Golgi-derived vesicles with the prevacuolar compartment
99466	852467	852666	32869	33050	YBR169C	YGL206C	SSE2	CHC1	TGME49_073760	2.1e-51	OG5_126588	HSP70
333004	852666	851259	33050	31786	YGL206C	YAL005C	CHC1	SSA1	TGME49_073760	3.1e-222	OG5_126588	HSP70
157620	851335	852666	31853	33050	YDL192W	YGL206C	ARF1	CHC1	TGME49_076140	1e-74	OG5_126696	ADP-ribosylation factor, GTPase of the Ras superfamily involved in regulation of coated vesicle formation in intracellular trafficking within the Golgi; functionally interchangeable with Arf2p
162314	852666	855869	33050	35953	YGL206C	YPL259C	CHC1	APM1	TGME49_089770	1.2e-112	OG5_127474	Mu1-like medium subunit of the clathrin-associated protein complex (AP-1); binds clathrin; involved in clathrin-dependent Golgi protein sorting
161438	852666	852264	33050	32681	YGL206C	YBL017C	CHC1	VPS10	TGME49_090160	2.6e-44	OG5_128036	Sortilin, VPS10
273466	852666	854767	33050	34946	YGL206C	YIL044C	CHC1	AGE2	TGME49_109220	3.5e-24	OG5_127190	ADP-ribosylation factor (ARF) GTPase activating protein (GAP) effector, involved in Trans-Golgi-Network (TGN) transport; contains C2C2H2 cysteine/histidine motif
193800	856840	852666	36849	33050	YER103W	YGL206C	SSA4	CHC1	TGME49_111720	3.1e-199	OG5_126588	HSP70
161992	852666	853521	33050	33815	YGL206C	YJR058C	CHC1	APS2	TGME49_113450	1.9e-23	OG5_128581	Small subunit of the clathrin-associated adaptor complex AP-2, which is involved in protein sorting at the plasma membrane; related to the sigma subunit of the mammalian plasma membrane clathrin-associated protein (AP-2) comple
162313	852666	856141	33050	36207	YGL206C	YPR029C	CHC1	APL4	TGME49_113670	1.6e-57	OG5_127319	Gamma-adaptin, large subunit of the clathrin-associated protein (AP-1) complex; binds clathrin; involved in vesicle mediated transport
160803	852666	853870	33050	34133	YGL206C	YKR001C	CHC1	VPS1	TGME49_121620	1.8e-80	OG5_126660	Dynamin-like GTPase required for vacuolar sorting; also involved in actin cytoskeleton organization, late Golgi-retention of some proteins, regulating peroxisome biogenesis
